# Supplementary material for: Characteristics of SlCML39, a Tomato Calmodulin-like Gene, and Its Negative Role in High Temperature Tolerance of Arabidopsis thaliana during Germination and Seedling Growth
Source: Int J Mol Sci. 2021 Oct 25;22(21):11479. doi: 10.3390/ijms222111479 (PMC8584099; doi:10.3390/ijms222111479)
Supplement: Supplementary file 1 [file ijms-22-11479-s001.zip]

Archive with 2 entries (2 files):
- ijms-1416167-supplementary Figures.pdf
- ijms-1416167-supplementary Tables.xlsx
