# Supplementary material for: Characteristics of SlCML39, a Tomato Calmodulin-like Gene, and Its Negative Role in High Temperature Tolerance of Arabidopsis thaliana during Germination and Seedling Growth
Source: Int J Mol Sci. 2021 Oct 25;22(21):11479. doi: 10.3390/ijms222111479 (PMC8584099; doi:10.3390/ijms222111479)
Supplement: Supplementary file 1 [file ijms-22-11479-s001.zip › ijms-1416167-supplementary Tables.xlsx]

## Sheet: Table S1
	TableS1PrimersusedinthisstudyforqPCRanalysis
	Genename	Primers	Sequence(5'-3')
	Tomato
	SlCML39	F	ATGGGGACGGATTATTGGG
		R	ATGCTCCCATCAACTCACCC
	SlUBI	F	GGACGGACGTACTCTAGCTGAT
		R	AGCTTTCGACCTCAAGGGTA
	Arabidopsi
	KIN1	F	CCAACAAGAATGCCTTCCAAGC
		R	GCTGCCGCATCCGATACACT
	RD29B	F	GGAATCCGAAAACCCCATAGTC
		R	GGAGTGAAGGAGACGCAACAAG
	RD26	F	GATGTGAAGTTACTGATGGGTGAA
		R	GCGAGCCAAGTCACAAGGAG
	MDAR3	F	GTACACCGGTTTTTCACCGC
		R	CCGACACCAGCGACAACTAT
	CML41	F	AGCGACGGCGACGGTAAG
		R	GTCAGTGTCAACTTCGTTTATCG
	MAP3K18	F	TTGCTCGCTTACGGAACA
		R	TAGTTGACTCGCTGTCCATC
	AtACTIN	F	GGTAACATTGTGCTCAGTGGT
		R	GCATCAATTCGATCACTCAGAG

## Sheet: Table S2
	Table S2 The cis-element of SlCML39 promoter
Name	Element	Site	Size	Positive/Nagtive	Description
ARE	AAACCA	1801	6	+	cis-acting regulatory element essential for the anaerobic induction
as-1	TGACG	171	5	-	oxidative stress-responsive elements
as-1	TGACG	228	5	+	oxidative stress-responsive elements
CGTCA-motif	CGTCA	171	5	+	cis-acting regulatory element involved in the MeJA-responsiveness
CGTCA-motif	CGTCA	228	5	-	cis-acting regulatory element involved in the MeJA-responsiveness
ERE	ATTTCATA	663	8	-	estrogen response element
ERE	ATTTTAAA	804	8	-	estrogen response element
ERE	ATTTCATA	902	8	+	estrogen response element
ERE	ATTTTAAA	1651	8	-	estrogen response element
MYB	CAACAG	380	6	+	MYB
MYB	CAACAG	392	6	+	MYB
MYB	CAACAG	1629	6	+	MYB
MYB	CAACAG	380	6	+	MYB
MYB	CAACAG	392	6	+	MYB
MYB	CAACAG	1629	6	+	MYB
MYC	CATGTG	160	6	+	MYC
MYC	CATTTG	652	6	+	MYC
MYC	CATTTG	1398	6	-	MYC
MYC	CATTTG	1710	6	+	MYC
MYC	CATTTG	1817	6	+	MYC
MYC	CATTTG	1884	6	-	MYC
O2-site	GATGATGTGG	701	9	+	cis-acting regulatory element involved in zein metabolism regulation
O2-site	GATGACATGG	815	9	+	cis-acting regulatory element involved in zein metabolism regulation
STRE	AGGGG	1055	5	-	Stress response promoter element
TATC-box	TATCCCA	1973	7	+	cis-acting element involved in gibberellin-responsiveness
GARE-motif	TCTGTTG	1629	7	-	cis-acting element involved in gibberellin-responsiveness
TCA-element	CCATCTTTTT	257	9	+	cis-acting element involved in salicylic acid responsiveness
TGACG-motif	TGACG	171	5	-	cis-acting regulatory element involved in the MeJA-responsiveness
TGACG-motif	TGACG	228	5	+	cis-acting regulatory element involved in the MeJA-responsiveness
TGA-element	AACGAC	281	6	+	auxin-responsive element
W box	TTGACC	1024	6	+	WRKY ecognition site
W box	TTGACC	1395	6	-	WRKY ecognition site
W box	TTGACC	1674	6	-	WRKY ecognition site
WUN-motif	TTATTACAT	54	9	+	Wound responsive element
AAGAA-motif	GAAAGAA	1198	7	+
A-box	CCGTCC	566	6	-	cis-acting regulatory element
AE-box	AGAAACAA	1876	8	+	part of a module for light response
Box 4	ATTAAT	274	6	+	part of a conserved DNA module involved in light responsiveness
Box 4	ATTAAT	1472	6	-	part of a conserved DNA module involved in light responsiveness
Box 4	ATTAAT	1928	6	-	part of a conserved DNA module involved in light responsiveness
CAAT-box	CCAAT	474	5	+	common cis-acting element in promoter and enhancer regions
CAAT-box	CCAAT	933	5	-	common cis-acting element in promoter and enhancer regions
CAAT-box	CCAAT	1469	5	+	common cis-acting element in promoter and enhancer regions
CAAT-box	CAAAT	147	5	-	common cis-acting element in promoter and enhancer regions
CAAT-box	CAAAT	653	5	-	common cis-acting element in promoter and enhancer regions
CAAT-box	CAAAT	764	5	-	common cis-acting element in promoter and enhancer regions
CAAT-box	CAAAT	846	5	-	common cis-acting element in promoter and enhancer regions
CAAT-box	CAAAT	879	5	+	common cis-acting element in promoter and enhancer regions
CAAT-box	CAAAT	909	5	-	common cis-acting element in promoter and enhancer regions
CAAT-box	CAAAT	956	5	-	common cis-acting element in promoter and enhancer regions
CAAT-box	CAAAT	1068	5	+	common cis-acting element in promoter and enhancer regions
CAAT-box	CAAAT	1091	5	-	common cis-acting element in promoter and enhancer regions
CAAT-box	CAAAT	1130	5	+	common cis-acting element in promoter and enhancer regions
CAAT-box	CAAAT	1398	5	+	common cis-acting element in promoter and enhancer regions
CAAT-box	CAAAT	1585	5	-	common cis-acting element in promoter and enhancer regions
CAAT-box	CAAAT	1677	5	+	common cis-acting element in promoter and enhancer regions
CAAT-box	CAAAT	1711	5	-	common cis-acting element in promoter and enhancer regions
CAAT-box	CAAAT	1818	5	-	common cis-acting element in promoter and enhancer regions
CAAT-box	CAAAT	1884	5	+	common cis-acting element in promoter and enhancer regions
CARE	CAACTCAC	637	8	-
CAT-box	GCCACT	397	6	+	cis-acting regulatory element related to meristem expression
CAT-box	GCCACT	1738	6	+	cis-acting regulatory element related to meristem expression
CCGTCC-box	CCGTCC	566	6	-
chs-CMA1a	TTACTTAA	1034	8	+	part of a light responsive element
chs-Unit 1 m1	ACCTAACCCGC	1531	10	+	part of a light responsive element
GA-motif	ATAGATAA	1259	8	+	part of a light responsive element
GA-motif	ATAGATAA	1326	8	+	part of a light responsive element
GATA-motif	AAGATAAGATT	1781	10	+	part of a light responsive element
GATA-motif	AAGGATAAGG	32	9	-	part of a light responsive element
GT1-motif	GGTTAA	1408	6	+	light responsive element
GT1-motif	GGTTAA	1464	6	-	light responsive element
GT1-motif	GGTTAAT	1463	7	-	light responsive element
I-box	AAGATAAGGCT	1781	10	+	part of a light responsive element
I-box	gGATAAGGTG	288	9	-	part of a light responsive element
Sp1	GGGCGG	1391	6	+	light responsive element
TATA-box	TATA	2	4	+	core promoter element around -30 of transcription start
TATA-box	TATA	144	4	+	core promoter element around -30 of transcription start
TATA-box	TATATA	983	6	+	core promoter element around -30 of transcription start
TATA-box	TATA	985	4	+	core promoter element around -30 of transcription start
TATA-box	TATAA	1190	5	-	core promoter element around -30 of transcription start
TATA-box	TATA	1191	4	-	core promoter element around -30 of transcription start
TATA-box	TATATA	1221	6	-	core promoter element around -30 of transcription start
TATA-box	TATA	1223	4	-	core promoter element around -30 of transcription start
TATA-box	TATATAA	1245	7	-	core promoter element around -30 of transcription start
TATA-box	TATATA	1246	6	-	core promoter element around -30 of transcription start
TATA-box	TATATA	1248	6	-	core promoter element around -30 of transcription start
TATA-box	TATATA	1250	6	-	core promoter element around -30 of transcription start
TATA-box	TATA	1252	4	-	core promoter element around -30 of transcription start
TATA-box	TATA	1258	4	-	core promoter element around -30 of transcription start
TATA-box	TATATA	1288	6	-	core promoter element around -30 of transcription start
TATA-box	TATA	1290	4	-	core promoter element around -30 of transcription start
TATA-box	TATATAA	1312	7	-	core promoter element around -30 of transcription start
TATA-box	TATATA	1313	6	-	core promoter element around -30 of transcription start
TATA-box	TATATA	1315	6	-	core promoter element around -30 of transcription start
TATA-box	TATATA	1317	6	-	core promoter element around -30 of transcription start
TATA-box	TATA	1319	4	-	core promoter element around -30 of transcription start
TATA-box	TATA	1325	4	-	core promoter element around -30 of transcription start
TATA-box	TATATA	1355	6	-	core promoter element around -30 of transcription start
TATA-box	TATA	1357	4	-	core promoter element around -30 of transcription start
TATA-box	TATA	1382	4	-	core promoter element around -30 of transcription start
TATA-box	TATA	1581	4	-	core promoter element around -30 of transcription start
TATA-box	TATA	1602	4	-	core promoter element around -30 of transcription start
TATA-box	TATA	1725	4	-	core promoter element around -30 of transcription start
TATA-box	TATA	1730	4	-	core promoter element around -30 of transcription start
TATA-box	TATA	1798	4	-	core promoter element around -30 of transcription start
TATA-box	TATAA	1950	5	-	core promoter element around -30 of transcription start
TATA-box	TATA	1951	4	-	core promoter element around -30 of transcription start
TATA-box	TATA	1967	4	-	core promoter element around -30 of transcription start
TATA-box	ATTATA	1189	6	+	core promoter element around -30 of transcription start
TATA-box	ATATAT	1220	6	-	core promoter element around -30 of transcription start
TATA-box	ATATAT	1222	6	-	core promoter element around -30 of transcription start
TATA-box	ATTATA	1244	6	+	core promoter element around -30 of transcription start
TATA-box	ATATAT	1247	6	-	core promoter element around -30 of transcription start
TATA-box	ATATAT	1249	6	-	core promoter element around -30 of transcription start
TATA-box	ATATAT	1287	6	-	core promoter element around -30 of transcription start
TATA-box	ATATAT	1289	6	-	core promoter element around -30 of transcription start
TATA-box	ATTATA	1311	6	+	core promoter element around -30 of transcription start
TATA-box	ATATAT	1314	6	-	core promoter element around -30 of transcription start
TATA-box	ATATAT	1316	6	-	core promoter element around -30 of transcription start
TATA-box	ATATAT	1354	6	-	core promoter element around -30 of transcription start
TATA-box	ATATAT	1356	6	-	core promoter element around -30 of transcription start
TATA-box	ATATAT	1601	6	-	core promoter element around -30 of transcription start
TATA-box	ATTATA	1949	6	+	core promoter element around -30 of transcription start
TATA-box	ATATAA	984	6	+	core promoter element around -30 of transcription start
TATA-box	ATATAA	1580	6	+	core promoter element around -30 of transcription start
TATA-box	ATATAA	1724	6	+	core promoter element around -30 of transcription start
TATA-box	ATATAA	1729	6	+	core promoter element around -30 of transcription start
TATA-box	TATACA	1380	6	-	core promoter element around -30 of transcription start
TATA-box	TACAAAA	1591	7	-	core promoter element around -30 of transcription start
TCA	TCATCTTCAT	696	9	-
TCCC-motif	TCTCCCT	19	7	+	part of a light responsive element
TCT-motif	TCTTAC	1032	6	+	part of a light responsive element

## Sheet: Table S3
	Table S3 GO and KEGG analysis of of differentially expressed genes
GO ID	Description	out (37)	All (23190)	pvalue	p.adjust	Genes
GO:0001101	response to acid chemical	15	1272	3.36957e-10	1.96109e-07	AT1G05100;AT1G13740;AT1G53885;AT1G53903;AT2G38530;AT3G09940;AT3G21220;AT3G44860;AT3G48360;AT3G63060;AT4G27410;AT5G15960;AT5G52300;AT5G59220;AT5G67480
GO:0009737	response to abscisic acid	11	603	1.55337e-09	2.55004e-07	AT1G05100;AT1G13740;AT1G53885;AT1G53903;AT3G21220;AT3G48360;AT3G63060;AT4G27410;AT5G15960;AT5G52300;AT5G59220
GO:1901700	response to oxygen-containing compound	16	1689	1.73017e-09	2.55004e-07	AT1G05100;AT1G13740;AT1G53885;AT1G53903;AT2G38530;AT3G09940;AT3G21220;AT3G44860;AT3G48360;AT3G63060;AT4G21830;AT4G27410;AT5G15960;AT5G52300;AT5G59220;AT5G67480
GO:0097305	response to alcohol	11	610	1.7526e-09	2.55004e-07	AT1G05100;AT1G13740;AT1G53885;AT1G53903;AT3G21220;AT3G48360;AT3G63060;AT4G27410;AT5G15960;AT5G52300;AT5G59220
GO:0033993	response to lipid	12	813	2.62873e-09	3.05984e-07	AT1G05100;AT1G13740;AT1G53885;AT1G53903;AT3G21220;AT3G48360;AT3G63060;AT4G27410;AT5G15960;AT5G52300;AT5G59220;AT5G67480
GO:0010035	response to inorganic substance	12	954	1.56913e-08	1.52205e-06	AT1G02920;AT1G13740;AT2G38530;AT3G09940;AT3G48360;AT3G63060;AT4G21830;AT4G27410;AT5G15960;AT5G52300;AT5G59220;AT5G67480
GO:0009725	response to hormone	14	1681	1.30597e-07	1.08582e-05	AT1G05100;AT1G13740;AT1G53885;AT1G53903;AT3G09940;AT3G21220;AT3G44860;AT3G48360;AT3G63060;AT4G27410;AT5G15960;AT5G52300;AT5G59220;AT5G67480
GO:0009719	response to endogenous stimulus	14	1716	1.68548e-07	1.22334e-05	AT1G05100;AT1G13740;AT1G53885;AT1G53903;AT3G09940;AT3G21220;AT3G44860;AT3G48360;AT3G63060;AT4G27410;AT5G15960;AT5G52300;AT5G59220;AT5G67480
GO:0009414	response to water deprivation	8	402	1.89177e-07	1.22334e-05	AT1G13740;AT2G38530;AT3G09940;AT3G63060;AT4G27410;AT5G15960;AT5G52300;AT5G59220
GO:0009415	response to water	8	411	2.2391e-07	1.30316e-05	AT1G13740;AT2G38530;AT3G09940;AT3G63060;AT4G27410;AT5G15960;AT5G52300;AT5G59220
GO:0006950	response to stress	19	3913	1.56603e-06	7.61094e-05	AT1G02920;AT1G05100;AT1G13740;AT1G35260;AT1G53885;AT1G53903;AT2G38530;AT3G09940;AT3G21220;AT3G44860;AT3G48360;AT3G63060;AT4G21830;AT4G27410;AT5G02020;AT5G15960;AT5G52300;AT5G59220;AT5G67480
GO:0010033	response to organic substance	14	2061	1.56927e-06	7.61094e-05	AT1G05100;AT1G13740;AT1G53885;AT1G53903;AT3G09940;AT3G21220;AT3G44860;AT3G48360;AT3G63060;AT4G27410;AT5G15960;AT5G52300;AT5G59220;AT5G67480
GO:0042221	response to chemical	17	3182	2.12487e-06	9.51287e-05	AT1G02920;AT1G05100;AT1G13740;AT1G53885;AT1G53903;AT2G38530;AT3G09940;AT3G21220;AT3G44860;AT3G48360;AT3G63060;AT4G21830;AT4G27410;AT5G15960;AT5G52300;AT5G59220;AT5G67480
GO:0009738	abscisic acid-activated signaling pathway	6	262	3.40341e-06	0.000141485	AT1G05100;AT3G21220;AT3G48360;AT3G63060;AT5G52300;AT5G59220
GO:0071215	cellular response to abscisic acid stimulus	6	293	6.46377e-06	0.00023512	AT1G05100;AT3G21220;AT3G48360;AT3G63060;AT5G52300;AT5G59220
GO:0097306	cellular response to alcohol	6	293	6.46377e-06	0.00023512	AT1G05100;AT3G21220;AT3G48360;AT3G63060;AT5G52300;AT5G59220
GO:0034097	response to cytokine	2	3	7.42344e-06	0.000254144	AT1G53885;AT1G53903
GO:0006970	response to osmotic stress	7	549	2.22933e-05	0.000720817	AT1G05100;AT3G48360;AT3G63060;AT5G02020;AT5G15960;AT5G52300;AT5G67480
GO:0071396	cellular response to lipid	6	458	7.94352e-05	0.00243323	AT1G05100;AT3G21220;AT3G48360;AT3G63060;AT5G52300;AT5G59220
GO:1905582	response to mannose	2	9	8.8545e-05	0.00257666	AT1G53885;AT1G53903
GO:0010118	stomatal movement	4	151	9.6516e-05	0.00267487	AT1G05100;AT3G21220;AT5G22920;AT5G59220
GO:0009628	response to abiotic stimulus	12	2214	0.000106025	0.00280484	AT1G05100;AT1G13740;AT2G38530;AT3G09940;AT3G48360;AT3G63060;AT4G27410;AT5G02020;AT5G15960;AT5G52300;AT5G59220;AT5G67480
GO:0051347	positive regulation of transferase activity	3	76	0.000242575	0.00589934	AT1G05100;AT3G21220;AT3G48360
GO:1902456	regulation of stomatal opening	2	15	0.000256702	0.00589934	AT1G05100;AT5G22920
GO:0009753	response to jasmonic acid	4	196	0.000262735	0.00589934	AT3G09940;AT3G44860;AT3G48360;AT5G67480
GO:0071229	cellular response to acid chemical	6	571	0.000263545	0.00589934	AT1G05100;AT3G21220;AT3G48360;AT3G63060;AT5G52300;AT5G59220
GO:1990069	stomatal opening	2	18	0.000372925	0.00803862	AT1G05100;AT5G22920
KEGG_A_class	KEGG_B_class	Pathway	out (10)	All (5412)	Pvalue	Qvalue	Pathway ID	Genes	K_IDs
Environmental Information Processing	Signal transduction	MAPK signaling pathway - plant	3	171	0.0031575	0.0284175	ko04016	AT5G59220;AT3G21220;AT1G05100	K14497+K13413+K20716
Metabolism	Metabolism of terpenoids and polyketides	Zeatin biosynthesis	1	32	0.0576258	0.192264	ko00908	AT2G41510	K00279
Organismal Systems	Environmental adaptation	Plant-pathogen interaction	2	229	0.0641211	0.192264	ko04626	AT3G21220;AT3G50770	K13413+K13448
Metabolism	Carbohydrate metabolism	Ascorbate and aldarate metabolism	1	56	0.0988647	0.192264	ko00053	AT3G09940	K08232
Environmental Information Processing	Signal transduction	Plant hormone signal transduction	2	307	0.106814	0.192264	ko04075	AT5G59220;AT3G21220	K14497+K13413
Metabolism	Metabolism of other amino acids	Glutathione metabolism	1	102	0.173395	0.260093	ko00480	AT1G02920	K00799
Metabolism	Carbohydrate metabolism	Pentose and glucuronate interconversions	1	130	0.215998	0.277712	ko00040	AT2G43870	K01184
Genetic Information Processing	Folding, sorting and degradation	Ubiquitin mediated proteolysis	1	157	0.255197	0.287097	ko04120	AT5G22920	K10144
Metabolism	Global and overview maps	Metabolic pathways	4	2453	0.741013	0.741013	ko01100	AT2G43870;AT1G02920;AT1G24793;AT3G09940	K01184+K00799+K02535+K08232

## Sheet: Table S4
		Table S4 Different expressed genes were mapped to HT responsive gene pools and ABA responsive gene pools
								Stress	ABA	2015-1-	2015-2-	2015-2-	2015-2-	2021	2016	2017
GeneID	Name	Length	log2FoldChange(OE9-HT/WT-HT)	Padj	Up/Down-Regulation	Pvalue		GO:0006950 response to stress	GO:0009737 response to abscisic acid	WT-HT	WT-HT	gcn5-HT	WTHT-gcnHT	WT-HT	WT-ABA	nup85-ABA
AT3G09940**	ATMDAR3	1473	-1.96105	0.000297141	Down	5.64297e-07	monodehydroascorbate reductase 3	√							down
AT4G21830*,**	ATMSRB7	925	-1.92273	0.00038285	Down	7.60115e-07	methionine sulfoxide reductase B7	√						up
AT1G02920	GSTF7	1213	-1.54544	0.00510406	Down	3.06188e-06	glutathione S-transferase 7	√
AT1G53903*		876	-1.47211	0.0154128	Down	8.25479e-05	linoleate 9S-lipoxygenase-4 protein, putative (DUF581)	√	√	up
AT1G53885*		876	-1.47211	0.0154128	Down	8.25479e-05	linoleate 9S-lipoxygenase-4 protein, putative (DUF581);(source:Araport11). Senescence associated protein, expression regulated by cytokinin.	√	√	up				up
AT3G50770*	CML41	926	-1.39069	0.00964621	Down	4.32546e-05							up	up
AT3G44006*	DEG2	705	-1.36747	0.0378555	Down	0.000274493	This gene encodes a small protein and has either evidence of transcription or purifying selection. Putative OXS2-binding DEGs were constitutively activated by OXS2.			up				up
AT3G15450*,**		953	-1.36306	4.67425e-14	Down	6.05237e-18	aluminum induced protein with YGL and LRDR motifs			up					down	up
AT5G52300*,**	RD29B	2131	-1.35791	0.0285997	Down	0.000192566	LOW-TEMPERATURE-INDUCED 65 Encodes a protein that is induced in expression in response to water deprivation such as cold, high-salt, and desiccation. The response appears to be via abscisic acid. The promoter region contains two ABA-responsive elements (ABREs) that are required for the dehydration-responsive expression of rd29B as cis-acting elements. Protein is a member of a gene family with oth…	√	√		up	up			up	up
AT1G24793*	AT1G24793	1163	-1.34999	0.018613	Down	0.000109256	UDP-3-O-acyl N-acetylglycosamine deacetylase family protein							up
AT1G64110**	DAA1	2680	-1.34275	0.00968711	Down	4.32794e-05	Target promoter of the male germline-specific transcription factor DUO1.								up
AT2G43820**	SAGT1	1744	-1.33533	3.39818e-20	Down	1.46669e-24	UDP-glucosyltransferase 74F2 ncodes a nicotinate-O-glycosyltransferase. Induced by Salicylic acid, virus, fungus and bacteria. Also involved in the tryptophan synthesis pathway. Independent of NPR1 for their induction by salicylic acid. UGT74F1 transfers UDP:glucose to salicylic acid (forming a glucoside (SAG) and a glucose ester (SGE)), benzoic acid, and anthranilate in vitro. UGT74F2 shows a we…							down		down
AT4G12530*,**	AZI7	730	-1.32351	0.0119843	Down	5.53465e-05	ncodes a member of the AZI family of lipid transfer proteins.			up				down
AT4G27410*,**	RD26	1339	-1.24011	0.0472049	Down	3.97686e-07	RESPONSIVE TO DESICCATION 26 The RD26/ANAC072 gene encoding a NAC TF may be responsible for reactive oxygen	√	√	up		up	up		up	up
AT3G44860*,**	FAMT	1660	-1.22332	0.00055695	Down	1.17789e-06	farnesoic acid carboxyl-O-methyltransferase ncodes a farnesoic acid carboxyl-O-methyltransferase. The mRNA is cell-to-cell mobile.	√			up				up
AT5G59220*,**	SAG113	1908	-1.21446	4.5825e-07	Down	2.769e-10	highly ABA-induced PP2C gene 1 Encodes a member of the PP2C family (Clade A protein phosphatases type 2C). Functions as a negative regulator of osmotic stress and ABA signaling	√	√		up	up	up	up	up	up
AT3G63060*,**	EDL3	1576	-1.20623	0.0202095	Down	0.000120373	EID1-like 3 EDL3 is an F-box protein involved that mediated the regulation of abscisic acid signalling	√	√		up	up		up	up	up
AT5G02020*,**	SIS	1350	-1.1909	7.76642e-19	Down	6.70414e-23	Salt Induced Serine rich Encodes a protein involved in salt tolerance, names SIS (Salt Induced Serine rich).	√		up			up	up	up
AT3G48360*,**	ATBT2	1885	-1.18293	0.0388012	Down	0.000286374	BTB and TAZ domain protein 2 Encodes a protein (BT2) that is an essential component of the TAC1-mediated telomerase activation pathway. Acts redundantly with BT3 and BT1 during female gametophyte development and with BT3 during male gametophyte development. BT2 also mediates multiple responses to nutrients, stresses, and hormones.	√	√	up					down	up
AT1G05100*,**	MAPKKK18	1341	-1.15372	0.0207328	Down	0.000127964	mitogen-activated protein kinase kinase kinase 18	√	√	up		up		up	up	up
AT1G23390*,**	KFB	1952	-1.12108	3.24516e-09	Down	1.12052e-12	A kelch domain-containing F-box protein. Its N terminus contains a typical F-box motif but its C-terminal domain only consists of one predicted kelch motif. Predicted to be stu Interacts with chalcone synthase CHS to mediate CHS ubiquitination and degradation.						up	up	down	down
AT3G21220	MKK5	1843	-1.11386	3.77783e-07	Down	2.11972e-10	MAP kinase kinase 5	√	√
AT5G15960*,**	KIN1	829	-1.10132	0.00148987	Down	4.5013e-06	stress-responsive protein (KIN1) / stress-induced protein (KIN1) cold and ABA inducible protein kin1, possibly functions as an anti-freeze protein. Transcript level of this gene is induced by cold, ABA, dehydration and osmoticum (mannitol). However, protein activity of GUS fused to the promoter of this gene is inhibited by cold treatment, suggesting an inhibition of the protein by increased trans…	√	√	up	up	up	up		up	up
AT5G15500*,**		1614	-1.06913	1.38321e-05	Down	1.61193e-08	Ankyrin repeat family protein				up	up	up		up
AT5G67480*,**	ATBT4	1620	-1.06548	0.00130513	Down	3.67979e-06	BTB and TAZ domain protein 4. Located in cytoplasm and expressed in fruit, flower and leaves.	√						up		up
AT3G27250*,**	DIL4	1782	-1.05615	0.00896214	Down	3.86816e-05	ABA‐induced transcription repressor that acts as feedback regulator in ABA signallin				up		up	up	up
AT5G22920*,**	AtRZFP34	1405	-1.01485	0.00388363	Down	4.73184e-06	CHY-type/CTCHY-type/RING-type Zinc finger protein 受熱與ABA調控基因AtRZFP33之生理功能分析							up	down
AT1G24260*	SEP3	1205	-1.00289	0.00816003	Down	3.4163e-05	MADs box transcription factor						up
AT3G29030*,**	ATEXP5	1427	1.01303	1.70949e-08	Up	7.37834e-12	expansin A5 Encodes an expansin. Naming convention from the Expansin Working Group					up				down
AT3G56360*		1416	1.01538	2.42353e-10	Up	7.32216e-14	hypothetical protein							down
AT1G35260*	MLP165	767	1.04046	0.0327833	Up	0.000231837	MLP-like protein 165	√						down
AT3G27650*	LBD25	999	1.13413	0.0238735	Up	0.000156622	LOB domain-containing protein 25					up
AT2G43870*		1551	1.20734	0.00113328	Up	2.93481e-06	Pectin lyase-like superfamily protein							down		down
AT2G41510*	ATCKX1	2302	1.21469	0.00968711	Up	4.38445e-05	cytokinin oxidase/dehydrogenase 1 It encodes a protein whose sequence is similar to cytokinin oxidase/dehydrogenase, which catalyzes the degradation of cytokinins.Acts on zeatin 9-riboside-50-triphosphate substrate						up	down	down
AT2G38530*	ATLTPI-5	1113	1.24064	5.58188e-05	Up	7.46852e-08	lipid transfer protein 2 Involved in lipid transfer between membranes and plays a role in maintaining the integrity of the cuticle-cell wall interface. Belongs to a family of Lipid transfer proteins. Sequence similarity to other plant/Arabidopsis LPT genes but highest similarity to LPT1. Stress and pathogen-inducible motifs found in the upstream region.	√			up	up			up
AT1G13740*,**	AFP2	1832	1.26433	0.00115239	Up	3.08379e-06	ABI five binding protein 2 Encodes a member of a small plant-specific gene family whose members interact with ABI5 and appear to be involved in mediating stress responses. AFP2 mutants affect a number of ABA mediated processes such as germination and response to osmotic and sugar stress. AFP2 nuclear localization is stress dependent.	√	√		up				up	up
AT1G44800*,**	SIAR1	1656	1.30135	0.000257959	Up	4.45353e-07	Encodes Siliques Are Red 1 (SIAR1). Functions as a bidirectional amino acid transporter that is crucial for the amino acid homeostasis of siliques. Member of nodulin MtN21-like transporter family.						up
AT2G32990*,**	GH9B8	2032	1.30364	2.94445e-07	Up	1.52503e-10	glycosyl hydrolase 9B8					up		up
2015-1-	Nguyen et al. 2015
2015-2-	Hu et al. 2015
2021	Wiese et al. 2021
2016	Weng et al., 2016
2017	Zhu et al. 2017

## Sheet: Table S5
		Table S5 Different expressed genes in 35S::SlCML39 compared to wild-type Arabidopsis under high temperature (Padj<0.05; |fold change|>2).
GeneID	Length	WT-HT-Expression	OE9-HT-Expression	log2FoldChange(OE9-HT/WT-HT)	Padj	Up/Down-Regulation	Pvalue	Symbol	Nr Description
AT3G09940	1473	19.3738	4.9754	-1.96123	0.000295603	Down	5.61448e-07	MDHAR	gi|186509939|ref|NP_001118607.1|//monodehydroascorbate reductase (NADH) [Arabidopsis thaliana];gi|18398691|ref|NP_566361.1|//monodehydroascorbate reductase (NADH) [Arabidopsis thaliana]
AT4G21830	925	24.4224	6.44084	-1.92288	0.000380912	Down	7.56365e-07	MSRB7	gi|18415773|ref|NP_567637.1|//peptide methionine sulfoxide reductase B7 [Arabidopsis thaliana];gi|15234621|ref|NP_193915.1|//methionine sulfoxide reductase B8 [Arabidopsis thaliana]
AT1G02920	1213	37.45	12.83	-1.54544	0.00510406	Down	3.06188e-06	GSTF7	gi|15218639|ref|NP_171791.1|//glutathione S-transferase F7 [Arabidopsis thaliana]
AT1G53903	876	21.0602	7.58985	-1.47238	0.0153763	Down	8.20633e-05	AT1G53903//AT1G53903	gi|18404687|ref|NP_564644.1|//uncharacterized protein [Arabidopsis thaliana]
AT1G53885	876	21.0602	7.58985	-1.47238	0.0153763	Down	8.20633e-05	AT1G53885//AT1G53885	gi|18404687|ref|NP_564644.1|//uncharacterized protein [Arabidopsis thaliana]
AT3G50770	926	6.66	2.54	-1.39069	0.00964621	Down	4.32546e-05	CML41	gi|15230301|ref|NP_190646.1|//putative calcium-binding protein CML41 [Arabidopsis thaliana]
AT3G44006	705	7.14044	2.76663	-1.36788	0.0376693	Down	0.000273178	AT3G44006//AT3G44006	gi|186510650|ref|NP_001118767.1|//uncharacterized protein [Arabidopsis thaliana]
AT3G15450	953	2317.97	901.142	-1.36303	4.73993e-14	Down	6.13822e-18	AT3G15450//AT3G15450	gi|18400774|ref|NP_566513.1|//aluminum induced protein with YGL and LRDR motif [Arabidopsis thaliana]
AT5G52300	2131	47.4018	18.4937	-1.3579	0.0285548	Down	0.000192288	LTI65	gi|22327778|ref|NP_200043.2|//protein LOW-TEMPERATURE-INDUCED 65 [Arabidopsis thaliana];gi|79330664|ref|NP_001032061.1|//protein LOW-TEMPERATURE-INDUCED 65 [Arabidopsis thaliana]
AT1G24793	1163	42.9065	16.8309	-1.35009	0.0186069	Down	0.000108856	LpxC1	gi|334182849|ref|NP_849706.3|//probable UDP-3-O-[3-hydroxymyristoyl] N-acetylglucosamine deacetylase 5 [Arabidopsis thaliana]
AT1G64110	2680	100.207	39.51	-1.34269	0.00966264	Down	4.3269e-05	DAA1	gi|30696968|ref|NP_849842.1|//transcription factor DUO1 [Arabidopsis thaliana];gi|186492938|ref|NP_001117544.1|//transcription factor DUO1 [Arabidopsis thaliana]
AT2G43820	1744	573.843	227.413	-1.33534	3.31662e-20	Down	1.43168e-24	UGT74F2	gi|15224368|ref|NP_181910.1|//UDP-glucosyltransferase 74F2 [Arabidopsis thaliana]
AT4G12530	730	42.7005	17.0601	-1.32362	0.0119215	Down	5.50636e-05	AT4G12530//AT4G12530	gi|116831351|gb|ABK28628.1|//unknown [Arabidopsis thaliana]
AT4G27410	1339	27.85	11.79	-1.24011	0.0472049	Down	3.97686e-07	RD26	gi|18416983|ref|NP_567773.1|//NAC transcription factor RD26 [Arabidopsis thaliana];gi|145334143|ref|NP_001078452.1|//NAC transcription factor RD26 [Arabidopsis thaliana]
AT3G44860	1660	104.414	44.7188	-1.22337	0.000553295	Down	1.17031e-06	FAMT	gi|15230529|ref|NP_190072.1|//farnesoic acid carboxyl-O-methyltransferase [Arabidopsis thaliana]
AT5G59220	1908	494.573	213.131	-1.21444	4.58891e-07	Down	2.77324e-10	HAI1	gi|15237839|ref|NP_200730.1|//putative protein phosphatase 2C 78 [Arabidopsis thaliana]
AT3G63060	1576	95.464	41.3746	-1.20621	0.0201912	Down	0.000120279	EDL3	gi|7573435|emb|CAB87751.1|//putative protein [Arabidopsis thaliana]
AT5G02020	1350	1610.31	705.364	-1.1909	7.78457e-19	Down	6.72069e-23	SIS	gi|15241665|ref|NP_195822.1|//uncharacterized protein [Arabidopsis thaliana];gi|30679498|ref|NP_850752.1|//uncharacterized protein [Arabidopsis thaliana]
AT3G48360	1885	38.3873	16.9064	-1.18306	0.0386094	Down	0.000284996	BT2	gi|18408618|ref|NP_566902.1|//TAC1-mediated telomerase activation pathway protein BT2 [Arabidopsis thaliana];gi|4678352|emb|CAB41162.1|//putative protein [Arabidopsis thaliana]
AT1G05100	1341	49.4571	22.2277	-1.15382	0.0206181	Down	0.000127272	MAPKKK18	gi|15220416|ref|NP_172003.1|//mitogen-activated protein kinase kinase kinase 18 [Arabidopsis thaliana]
AT1G23390	1952	2616.57	1202.99	-1.12106	3.27626e-09	Down	1.1314e-12	AT1G23390//AT1G23390	gi|18395236|ref|NP_564193.1|//F-box/kelch-repeat protein [Arabidopsis thaliana]
AT3G21220	1843	423.737	195.79	-1.11386	3.76728e-07	Down	2.11407e-10	MKK5	gi|15232491|ref|NP_188759.1|//mitogen-activated protein kinase kinase 5 [Arabidopsis thaliana]
AT5G15960	829	132.889	61.9369	-1.10135	0.00148325	Down	4.4819e-06	KIN1	gi|15237228|ref|NP_197100.1|//cold and ABA inducible protein kin1 [Arabidopsis thaliana]
AT5G15500	1614	341.089	162.565	-1.06913	1.38013e-05	Down	1.60854e-08	AT5G15500//AT5G15500	gi|15242318|ref|NP_197054.1|//ankyrin repeat-containing protein [Arabidopsis thaliana]
AT5G67480	1620	126.238	60.3168	-1.06552	0.0013037	Down	3.65796e-06	BT4	gi|42573822|ref|NP_975007.1|//BTB and TAZ domain protein 4 [Arabidopsis thaliana]
AT3G27250	1782	193.214	92.9203	-1.05614	0.00895862	Down	3.86714e-05	AT3G27250//AT3G27250	gi|15232126|ref|NP_189361.1|//uncharacterized protein [Arabidopsis thaliana]
AT5G22920	1405	24.41	12.08	-1.01485	0.00388363	Down	4.73184e-06	AT5G22920//AT5G22920	gi|15237169|ref|NP_197683.1|//ring finger and CHY zinc finger domain-containing protein 1 [Arabidopsis thaliana]
AT1G24260	1205	125.753	62.7495	-1.00291	0.00812996	Down	3.40415e-05	44442	gi|22329771|ref|NP_564214.2|//MADs box transcription factor SEPALLATA3 [Arabidopsis thaliana];gi|30688808|ref|NP_850953.1|//MADs box transcription factor SEPALLATA3 [Arabidopsis thaliana];gi|334182820|ref|NP_001185081.1|//MADs box transcription factor SEPALLATA3 [Arabidopsis thaliana]
AT3G29030	1427	306.156	617.865	1.01302	1.70714e-08	Up	7.36916e-12	EXPA5	gi|15228564|ref|NP_189545.1|//expansin A5 [Arabidopsis thaliana]
AT3G56360	1416	247.86	501.032	1.01538	2.39747e-10	Up	7.24435e-14	AT3G56360//AT3G56360	gi|15228898|ref|NP_191195.1|//uncharacterized protein [Arabidopsis thaliana]
AT1G35260	767	66.8776	137.556	1.04043	0.0327402	Up	0.000231779	MLP165	gi|18399585|ref|NP_564456.1|//MLP-like protein 165 [Arabidopsis thaliana]
AT3G27650	999	42.7819	93.8998	1.13412	0.0238382	Up	0.00015641	LBD25	gi|18405472|ref|NP_566823.1|//LOB domain-containing protein 25 [Arabidopsis thaliana]
AT2G43870	1551	41.8148	96.5579	1.20738	0.00112667	Up	2.91809e-06	AT2G43870//AT2G43870	gi|116831160|gb|ABK28534.1|//unknown [Arabidopsis thaliana]
AT2G41510	2302	22.9496	53.2674	1.21479	0.00966264	Up	4.35874e-05	CKX1	gi|15227374|ref|NP_181682.1|//cytokinin dehydrogenase 1 [Arabidopsis thaliana]
AT2G38530	1113	117.382	277.37	1.2406	5.58412e-05	Up	7.47248e-08	LTP2	gi|15224898|ref|NP_181387.1|//non-specific lipid-transfer protein 2 [Arabidopsis thaliana]
AT1G13740	1832	62.8019	150.857	1.2643	0.00115107	Up	3.08064e-06	AFP2	gi|18394031|ref|NP_563933.1|//ABI five binding protein 2 [Arabidopsis thaliana]
AT1G44800	1656	84.5986	208.495	1.30131	0.000257975	Up	4.45438e-07	SIAR1	gi|15219448|ref|NP_175101.1|//bidirectional amino acid transporter SIAR1 [Arabidopsis thaliana]
AT2G32990	2032	326.016	804.746	1.30359	2.96357e-07	Up	1.53513e-10	GH9B8	gi|15225764|ref|NP_180858.1|//glycosyl hydrolase 9B8 [Arabidopsis thaliana]
